# Supplementary material for: Enrichment of Rare Variants in Nuclear-Encoded Mitochondrial Metabolism Genes in Patients with Early-Onset or Familial Parkinson’s Disease
Source: Genes (Basel). 2026 Apr 17;17(4):472. doi: 10.3390/genes17040472 (PMC13116834; doi:10.3390/genes17040472)
Supplement: Supplementary file 1 [file genes-17-00472-s001.zip]

Archive with 1 entries (1 files):
- genes-4203926-supplementary.xlsx
