# Supplementary material for: Enrichment of Rare Variants in Nuclear-Encoded Mitochondrial Metabolism Genes in Patients with Early-Onset or Familial Parkinson’s Disease
Source: Genes (Basel). 2026 Apr 17;17(4):472. doi: 10.3390/genes17040472 (PMC13116834; doi:10.3390/genes17040472)
Supplement: Supplementary file 1 [file genes-17-00472-s001.zip › genes-4203926-supplementary.xlsx]

## Sheet: missense
GENE	CASE_COUNT_HET	CASE_COUNT_CH	CASE_COUNT_HOM	CASE_TOTAL_AC	CONTROL_COUNT_HET	CONTROL_COUNT_HOM	CONTROL_TOTAL_AC	P_DOM	P_REC	park_only_panel	P_DOM_ADJUSTED	P_REC_ADJUSTED
FBXL4	21	0	3	27	83	0	83	0.00478485	0.0531367	FALSE	0.16428	0.781868
AARS2	34	3	0	38	142	0	142	0.0106089	0.31756	FALSE	0.227875	1
PUS1	13	0	1	15	50	0	50	0.035214	0.346541	FALSE	0.45338	1
ATPAF2	27	0	1	29	128	0	128	0.0484836	0.790636	FALSE	0.489947	1
PNPT1	8	0	0	8	12	0	12	0.00250435	1	FALSE	0.128974	1
MRPS2	16	0	0	16	51	0	51	0.0110619	1	FALSE	0.227875	1
NDUFB8	4	0	0	4	6	0	6	0.0326587	1	FALSE	0.45338	1
SLC25A19	4	0	0	4	6	0	6	0.0326587	1	FALSE	0.45338	1
DLAT	8	7	0	15	115	0	115	0.995443	0.00162399	FALSE	1	0.167271
MRPL3	15	5	0	20	92	0	92	0.445398	0.00555228	FALSE	0.773364	0.285942
TOP3A	15	4	0	19	87	0	87	0.36833	0.0218162	FALSE	0.773364	0.570847
SDHA	44	17	1	72	326	0	326	0.779517	0.0221688	FALSE	0.955836	0.570847
HLCS	18	5	0	25	123	0	123	0.605682	0.0281911	FALSE	0.884954	0.580736
FDXR	11	2	0	13	48	0	48	0.145857	0.0476439	FALSE	0.650679	0.781868
SPG7	13	1	1	16	57	0	57	0.0757359	0.0870483	FALSE	0.489947	1
CHCHD10	22	3	0	29	101	0	101	0.0780262	0.104469	FALSE	0.489947	1
HARS2	3	1	0	4	6	0	6	0.104469	0.132156	FALSE	0.584498	1
NDUFV2	15	3	0	18	103	0	103	0.610017	0.135244	FALSE	0.884954	1
PMPCB	3	0	1	5	39	0	39	0.840661	0.246909	FALSE	0.995265	1
NFU1	7	0	2	11	104	0	104	0.973824	0.338113	FALSE	1	1
GFM2	14	1	0	15	67	0	67	0.17265	0.433038	FALSE	0.66706	1
TMEM126B	9	1	0	10	66	0	66	0.677268	0.433038	FALSE	0.894341	1
PLA2G6	19	1	0	20	82	0	82	0.0644601	0.508127	FALSE	0.489947	1
ATAD3A	41	6	0	47	252	0	252	0.363928	0.558465	FALSE	0.773364	1
ELAC2	21	0	2	25	137	0	137	0.362156	0.570325	FALSE	0.773364	1
GARS	16	1	0	17	90	0	90	0.320598	0.573305	FALSE	0.767943	1
LARS2	12	1	0	13	90	0	90	0.716775	0.573305	FALSE	0.91627	1
TMEM70	16	0	1	18	110	0	110	0.519175	0.678975	FALSE	0.822693	1
ANO10	34	20	0	54	481	0	481	1	0.682651	FALSE	1	1
MTFMT	26	2	0	28	183	0	183	0.671087	0.828921	FALSE	0.894341	1
TYMP	35	1	1	38	196	0	196	0.157932	0.877346	FALSE	0.650679	1
RARS2	30	2	1	34	236	0	236	0.824371	0.88594	FALSE	0.995265	1
SLC25A32	27	0	1	29	155	0	155	0.220195	0.897484	FALSE	0.66706	1
PDHX	15	1	1	18	205	0	205	0.999007	0.902262	FALSE	1	1
POLG	44	1	3	51	271	0	271	0.206588	0.905919	FALSE	0.66706	1
LONP1	39	4	0	43	277	0	277	0.720562	0.921716	FALSE	0.91627	1
ACAD9	36	1	1	39	238	0	238	0.481259	0.96623	FALSE	0.784922	1
SLC25A12	33	0	1	35	219	0	219	0.487719	0.988114	FALSE	0.784922	1
GFM1	33	1	0	34	231	0	231	0.675366	0.992293	FALSE	0.894341	1
SACS	69	3	2	76	471	0	471	0.56446	0.999989	FALSE	0.854991	1
HTT	99	31	2	139	897	0	897	0.999991	1	FALSE	1	1
NDUFS1	8	0	0	8	24	0	24	0.0508369	1	FALSE	0.489947	1
MSTO1	5	0	0	5	12	0	12	0.0625818	1	FALSE	0.489947	1
COQ2	7	0	0	7	22	0	22	0.0775407	1	FALSE	0.489947	1
WARS2	7	0	0	7	22	0	22	0.0775407	1	FALSE	0.489947	1
APOPT1	4	0	0	4	9	0	9	0.0808651	1	FALSE	0.489947	1
DARS2	21	0	0	21	100	0	100	0.10782	1	FALSE	0.584498	1
PARS2	14	0	0	14	62	0	62	0.118373	1	FALSE	0.609619	1
CA5A	8	0	0	8	31	0	31	0.132703	1	FALSE	0.624053	1
MRPS22	5	0	0	5	16	0	16	0.133293	1	FALSE	0.624053	1
ACO2	5	0	0	5	17	0	17	0.154953	1	FALSE	0.650679	1
ABAT	10	0	0	10	45	0	45	0.180757	1	FALSE	0.66706	1
MPC1	13	0	0	13	63	0	63	0.194567	1	FALSE	0.66706	1
NDUFA9	16	0	0	16	81	0	81	0.201344	1	FALSE	0.66706	1
NDUFAF1	22	0	0	22	118	0	118	0.215116	1	FALSE	0.66706	1
APTX	8	0	0	8	36	0	36	0.216998	1	FALSE	0.66706	1
C1QBP	12	0	0	12	59	0	59	0.219425	1	FALSE	0.66706	1
TRMU	4	0	0	4	15	0	15	0.235937	1	FALSE	0.684301	1
VARS2	10	0	0	10	49	0	49	0.244995	1	FALSE	0.684301	1
DMPK	14	0	0	14	73	0	73	0.251418	1	FALSE	0.684301	1
FOXRED1	6	0	0	6	27	0	27	0.264146	1	FALSE	0.684301	1
MTO1	6	0	0	6	27	0	27	0.264146	1	FALSE	0.684301	1
POLG2	14	0	0	14	74	0	74	0.265748	1	FALSE	0.684301	1
KARS	7	0	0	7	34	0	34	0.292935	1	FALSE	0.735909	1
NDUFAF2	5	0	0	5	23	0	23	0.307578	1	FALSE	0.754297	1
UQCRB	16	0	0	16	91	0	91	0.334984	1	FALSE	0.773364	1
HSPD1	7	0	0	7	37	0	37	0.360878	1	FALSE	0.773364	1
COX20	6	0	0	6	31	0	31	0.362526	1	FALSE	0.773364	1
LIPT2	6	0	0	6	32	0	32	0.38766	1	FALSE	0.773364	1
COQ6	4	0	0	4	20	0	20	0.393703	1	FALSE	0.773364	1
COQ9	8	0	0	8	45	0	45	0.401417	1	FALSE	0.773364	1
SERAC1	8	0	0	8	45	0	45	0.401417	1	FALSE	0.773364	1
MFN2	9	0	0	9	52	0	52	0.416252	1	FALSE	0.773364	1
LRPPRC	8	0	0	8	46	0	46	0.422855	1	FALSE	0.773364	1
COQ4	22	0	0	22	136	0	136	0.429963	1	FALSE	0.773364	1
PPA2	8	0	0	8	47	0	47	0.444242	1	FALSE	0.773364	1
TRIT1	5	0	0	5	28	0	28	0.446575	1	FALSE	0.773364	1
MGME1	4	0	0	4	22	0	22	0.456639	1	FALSE	0.773364	1
PMPCA	11	0	0	11	67	0	67	0.458565	1	FALSE	0.773364	1
COX10	8	0	0	8	48	0	48	0.46552	1	FALSE	0.773364	1
IARS2	17	0	0	17	111	0	111	0.5334	1	FALSE	0.832427	1
SLC19A3	9	0	0	9	59	0	59	0.554149	1	FALSE	0.851901	1
GLRX5	4	0	0	4	26	0	26	0.574584	1	FALSE	0.857713	1
PC	8	0	0	8	57	0	57	0.64399	1	FALSE	0.894341	1
NDUFA10	7	0	0	7	50	0	50	0.644373	1	FALSE	0.894341	1
MDH2	20	0	0	20	140	0	140	0.648106	1	FALSE	0.894341	1
MIPEP	4	0	0	4	30	0	30	0.676767	1	FALSE	0.894341	1
SDHD	10	0	0	10	75	0	75	0.706199	1	FALSE	0.91627	1
BTD	27	0	0	27	199	0	199	0.756604	1	FALSE	0.950368	1
C12orf65	12	0	0	12	94	0	94	0.766049	1	FALSE	0.950639	1
NDUFAF6	4	0	0	4	39	0	39	0.840661	1	FALSE	0.995265	1
MRPS34	16	0	0	16	133	0	133	0.855718	1	FALSE	1	1
HTRA2	14	0	0	14	122	0	122	0.88288	1	FALSE	1	1
CARS2	5	0	0	5	52	0	52	0.89138	1	FALSE	1	1
EARS2	4	0	0	4	44	0	44	0.897013	1	FALSE	1	1
NARS2	9	0	0	9	86	0	86	0.900943	1	FALSE	1	1
QRSL1	8	0	0	8	82	0	82	0.925906	1	FALSE	1	1
OPA1	10	0	0	10	101	0	101	0.938505	1	FALSE	1	1
NUBPL	5	0	0	5	59	0	59	0.940385	1	FALSE	1	1
DNA2	4	0	0	4	57	0	57	0.970351	1	FALSE	1	1
SARS2	4	0	0	4	60	0	60	0.978168	1	FALSE	1	1
DGUOK	13	0	0	13	144	0	144	0.983427	1	FALSE	1	1

## Sheet: lof
GENE	CASE_COUNT_HET	CASE_COUNT_CH	CASE_COUNT_HOM	CASE_TOTAL_AC	CONTROL_COUNT_HET	CONTROL_COUNT_HOM	CONTROL_TOTAL_AC	P_DOM	P_REC	park_only_panel	P_DOM_ADJUSTED	P_REC_ADJUSTED
SDHA	20	0	0	20	90	0	90	0.0788596	1	FALSE	0.236579	1
MFF	11	1	0	12	54	0	54	0.231704	0.346541	FALSE	0.463409	1
HTT	16	3	0	19	155	0	155	0.958566	0.431983	FALSE	0.999088	1
